# Supplementary material for: Virtual Reality to Improve the Psychological and Physical Well-Being in Cancer Patients: An Umbrella Review
Source: Cancers (Basel). 2024 Nov 25;16(23):3943. doi: 10.3390/cancers16233943 (PMC11640359; doi:10.3390/cancers16233943)
Supplement: Supplementary file 1 [file cancers-16-03943-s001.zip]

Archive with 1 entries (1 files):
- cancers-3304330-supplementary.pdf
